# Supplementary material for: Halloysite Nanotubes as Bimodal Lewis/Brønsted Acid Heterogeneous Catalysts for the Synthesis of Heterocyclic Compounds
Source: Nanomaterials (Basel). 2023 Jan 18;13(3):394. doi: 10.3390/nano13030394 (PMC9919349; doi:10.3390/nano13030394)
Supplement: Supplementary file 1 [file nanomaterials-13-00394-s001.zip]

Archive with 1 entries (1 files):
- nanomaterials-2157378-supplementary.pdf
